# Supplementary material for: Complete genome and functional insights into Microbacterium sp. strain FBCC-B4120, a novel freshwater isolate with diverse biotechnological traits
Source: PLoS One. 2026 May 7;21(5):e0347549. doi: 10.1371/journal.pone.0347549 (PMC13152184; doi:10.1371/journal.pone.0347549)
Supplement: S1 File — List of Microbacterium species genomes used for comparative and phylogenomic analyses. S2 Table. Pairwise ANI and dDDH values between Microbacterium sp. FBCC-B4120 and reference Microbacterium genomes. S3 Table. Results of repeated measurements for each activity experiment of Microbacterium sp. FBCC-B4120. S4 Table. Predicted genes comprising the urea utilization cluster in Microbacterium sp. FBCC-B4120. S1 Fig. Functional assays of Microbacterium sp. FBCC-B4120. (A) R2A broth negative control and streptomycin positive controls for the antimicrobial activity assay against Escherichia coli ATCC 25922: (−), R2A broth; 100, streptomycin 100 ppm; 1000, streptomycin 1,000 ppm. (B) Antimicrobial activity against E. coli ATCC 25922. (C) Siderophore production on CAS agar. (D) β-glucosidase activity on Esculin Iron Agar. (ZIP) [file pone.0347549.s001.zip › Supporting_Information/Supplementary_Table_1_List_of_Microbacterium_Species.xlsx]

## Sheet: Microbacterium
Organism Scientific Name	Organism Qualifier	Taxonomy id	Assembly Name	Assembly Accession	Source	Annotation	Level	Contig N50	Size	Submission Date	Gene Count	BioProject	BioSample
Microbacterium abyssi	strain: A18JL241	2782166	ASM1527789v1	GCF_015277895.1	RefSeq	GCF_015277895.1-RS_2024_04_07	Complete Genome	3267287	3267287	2020-11-08	3169	PRJNA669470	SAMN16453532
Microbacterium amylolyticum	strain: DSM 24221	936337	ASM1104697v1	GCF_011046975.1	RefSeq	GCF_011046975.1-RS_2024_04_01	Complete Genome	2542738	2588344	2020-03-02	2507	PRJNA608228	SAMN14167854
Microbacterium arborescens	strain: SSF12	33883	ASM3036963v1	GCF_030369635.1	RefSeq	GCF_030369635.1-RS_2024_06_28	Complete Genome	3370341	3370341	2023-06-28	3187	PRJNA946196	SAMN33818254
Microbacterium atlanticum	strain: WY121	2782168	ASM1527781v1	GCF_015277815.1	RefSeq	GCF_015277815.1-RS_2024_03_23	Complete Genome	3712988	3712988	2020-11-08	3411	PRJNA673753	SAMN16453562
Microbacterium aurum	strain: KACC 15219	36805	ASM197498v1	GCF_001974985.1	RefSeq	GCF_001974985.1-RS_2024_03_28	Complete Genome	3424892	3424892	2017-01-30	3360	PRJNA353137	SAMN06010969
Microbacterium azadirachtae	strain: CNUC13	582680	ASM2558366v1	GCF_025583665.1	RefSeq	GCF_025583665.1-RS_2024_03_29	Complete Genome	3692010	3692010	2022-10-05	3484	PRJNA849335	SAMN29048674
Microbacterium binotii	strain: Au-Mic3	462710	ASM2139871v1	GCF_021398715.1	RefSeq	NCBI Prokaryotic Genome Annotation Pipeline (PGAP)	Complete Genome	3290652	3290652	2022-01-10	3209	PRJNA792326	SAMN24405752
Microbacterium caowuchunii	strain: ST-M6	2614638	ASM872775v1	GCF_008727755.1	RefSeq	GCF_008727755.1-RS_2024_03_28	Complete Genome	3262719	3262719	2019-09-29	3090	PRJNA543373	SAMN12791222
Microbacterium chocolatum	strain: SIT 101	84292	ASM165246v1	GCF_001652465.1	RefSeq	NCBI Prokaryotic Genome Annotation Pipeline (PGAP)	Complete Genome	3117902	3168630	2016-05-26	3089	PRJNA321797	SAMN05003931
Microbacterium cremeum	strain: NY27	2782169	ASM1527785v1	GCF_015277855.1	RefSeq	GCF_015277855.1-RS_2024_03_23	Complete Genome	3982951	3982951	2020-11-08	3541	PRJNA669476	SAMN16453563
Microbacterium elymi	strain: KUDC0405	2909587	ASM2158289v2	GCF_021582895.2	RefSeq	GCF_021582895.2-RS_2024_07_08	Complete Genome	3568380	3568380	2022-08-10	4097	PRJNA795840	SAMN24782089
Microbacterium endophyticum	strain: DSM 27099	1526412	ASM1104713v1	GCF_011047135.1	RefSeq	GCF_011047135.1-RS_2024_04_01	Complete Genome	2916114	2916114	2020-03-02	2762	PRJNA608230	SAMN14167856
Microbacterium esteraromaticum	strain: DEHP-1	57043	ASM2874764v1	GCF_028747645.1	RefSeq	GCF_028747645.1-RS_2024_03_27	Complete Genome	3197365	3197365	2023-02-21	3067	PRJNA933121	SAMN33222904
Microbacterium foliorum	strain: NRRL B-24224	104336	ASM336770v1	GCF_003367705.1	RefSeq	GCF_003367705.1-RS_2024_04_27	Complete Genome	3568138	3568138	2018-08-09	3382	PRJNA484194	SAMN09761059
Microbacterium forte	strain: A	2982533	ASM3188541v1	GCF_031885415.1	RefSeq	NCBI Prokaryotic Genome Annotation Pipeline (PGAP)	Complete Genome	3753259	3753259	2023-09-25	3644	PRJNA884665	SAMN31035131
Microbacterium hominis	strain: 01094	162426	ASM1472569v1	GCF_014725695.1	RefSeq	NCBI Prokaryotic Genome Annotation Pipeline (PGAP)	Complete Genome	3475666	3475666	2020-09-24	3280	PRJNA656092	SAMN15770949
Microbacterium horticulturae	strain: KACC 23027	3028316	ASM2909450v1	GCF_029094505.1	RefSeq	GCF_029094505.1-RS_2024_05_19	Complete Genome	3645982	3645982	2023-03-09	3473	PRJNA935064	SAMN33296090
Microbacterium hydrocarbonoxydans	strain: Marseille-P2596	273678	G1438	GCF_904831005.1	RefSeq	NCBI Prokaryotic Genome Annotation Pipeline (PGAP)	Complete Genome	3724963	3724963	2020-10-10	3536	PRJEB40293	SAMEA7297171
Microbacterium invictum	strain: X-18	515415	ASM3442137v1	GCF_034421375.1	RefSeq	NCBI Prokaryotic Genome Annotation Pipeline (PGAP)	Complete Genome	3530054	3530054	2023-12-16	3410	PRJNA757370	SAMN20959576
Microbacterium lemovicicum	strain: Viu22	1072463	ASM399187v1	GCF_003991875.1	RefSeq	GCF_003991875.1-RS_2024_04_01	Complete Genome	3555647	3555647	2019-01-04	3354	PRJNA419105	SAMN09748166
Microbacterium limosum	strain: Y20	3079935	ASM3632436v1	GCF_036324365.1	RefSeq	GCF_036324365.1-RS_2024_04_07	Complete Genome	2792796	2792796	2023-10-31	2697	PRJNA1025138	SAMN37714333
Microbacterium liquefaciens	strain: DND4	33918	ASM2436226v1	GCF_024362265.1	RefSeq	GCF_024362265.1-RS_2024_03_28	Complete Genome	3712220	3712220	2022-07-21	3652	PRJNA857829	SAMN29637736
Microbacterium lushaniae	strain: L-031	2614639	ASM872777v1	GCF_008727775.1	RefSeq	GCF_008727775.1-RS_2024_03_28	Complete Genome	3650161	3650161	2019-09-29	3563	PRJNA543373	SAMN12791242
Microbacterium luteum	strain: A18JL200	2782167	ASM1527787v1	GCF_015277875.1	RefSeq	GCF_015277875.1-RS_2024_03_13	Complete Genome	3520443	3520443	2020-11-08	3430	PRJNA669473	SAMN16453561
Microbacterium neungamense	strain: EF45044	2810535	ASM2497109v1	GCF_024971095.1	RefSeq	GCF_024971095.1-RS_2024_06_17	Complete Genome	2546128	2546128	2022-09-06	2503	PRJNA700681	SAMN17803754
Microbacterium oleivorans	strain: A9	273677	ASM197595v2	GCF_001975955.2	RefSeq	GCF_001975955.2-RS_2024_03_28	Complete Genome	2996750	2996750	2019-01-04	2931	PRJNA361212	SAMN06227058
Microbacterium oxydans	strain: VIU2A	82380	ASM400056v1	GCF_004000565.1	RefSeq	GCF_004000565.1-RS_2024_05_24	Complete Genome	3824290	3824290	2019-01-04	3758	PRJNA419117	SAMN08043158
Microbacterium paludicola	strain: CC3	300019	ASM188728v1	GCF_001887285.1	RefSeq	NCBI Prokaryotic Genome Annotation Pipeline (PGAP)	Complete Genome	3410829	3410829	2016-11-29	3259	PRJNA353763	SAMN06019996
Microbacterium paraoxydans	strain: 70447	199592	ASM1905651v1	GCF_019056515.1	RefSeq	NCBI Prokaryotic Genome Annotation Pipeline (PGAP)	Complete Genome	3415278	3593038	2021-06-29	3572	PRJNA678380	SAMN16790626
Microbacterium plantarum	strain: CoE-159-22	1816425	ASM3523118v1	GCF_035231185.1	RefSeq	NCBI Prokaryotic Genome Annotation Pipeline (PGAP)	Complete Genome	3356760	3356760	2024-01-05	3266	PRJNA1052001	SAMN38810176
Microbacterium protaetiae	strain: DFW100M-13	2509458	ASM413528v1	GCF_004135285.1	RefSeq	GCF_004135285.1-RS_2024_04_08	Complete Genome	3790483	3790483	2019-02-03	3562	PRJNA516959	SAMN10817558
Microbacterium proteolyticum	strain: ustc	1572644	ASM2963940v1	GCF_029639405.1	RefSeq	GCF_029639405.1-RS_2024_05_27	Complete Genome	3834223	3970435	2023-04-10	3843	PRJNA950593	SAMN34004116
Microbacterium resistens	strain: MZT7	156977	ASM2117202v1	GCF_021172025.1	RefSeq	NCBI Prokaryotic Genome Annotation Pipeline (PGAP)	Complete Genome	4011347	4011347	2021-12-13	3806	PRJNA759364	SAMN21165868
Microbacterium rhizosphaerae	strain: KACC 19337	1678237	ASM3412005v1	GCF_034120055.1	RefSeq	GCF_034120055.1-RS_2024_05_12	Complete Genome	4057055	4057055	2023-12-06	3682	PRJNA1044464	SAMN38393746
Microbacterium schleiferi	strain: A32-1	69362	ASM1556595v1	GCF_015565955.1	RefSeq	NCBI Prokaryotic Genome Annotation Pipeline (PGAP)	Complete Genome	3296665	3296665	2020-11-18	3304	PRJNA675454	SAMN16708465
Microbacterium sediminis	strain: YLB-01	904291	ASM456407v1	GCF_004564075.1	RefSeq	GCF_004564075.1-RS_2024_04_27	Complete Genome	2792195	2919864	2019-04-02	2829	PRJNA528380	SAMN11180679
Microbacterium suwonense	strain: NBRC 106310	683047	ASM3029655v1	GCF_030296555.1	RefSeq	GCF_030296555.1-RS_2024_06_21	Complete Genome	3163981	3163981	2023-03-24	3223	PRJDB15044	SAMD00582108
Microbacterium terricola	strain: JCM 14903	344163	ASM2575839v1	GCF_025758395.1	RefSeq	NCBI Prokaryotic Genome Annotation Pipeline (PGAP)	Complete Genome	3251607	3251607	2022-10-19	3094	PRJNA884177	SAMN31014002
Microbacterium testaceum	strain: HW4	2033	ASM2976193v1	GCF_029761935.1	RefSeq	GCF_029761935.1-RS_2024_05_29	Complete Genome	3380022	3380022	2023-04-16	3238	PRJNA950914	SAMN34022394
Microbacterium wangchenii	strain: dk512	2541726	ASM456435v1	GCF_004564355.1	RefSeq	GCF_004564355.1-RS_2024_03_28	Complete Genome	3828279	3828279	2019-04-02	3751	PRJNA529067	SAMN11254709
Microbacterium thalassium	strain: DSM 12511	362649	ASM1420804v1	GCF_014208045.1	RefSeq	GCF_014208045.1-RS_2024_03_29	Contig	3696012	3696012	2020-08-14	3437	PRJNA621370	SAMN14510561
