# Supplementary material for: Complete genome and functional insights into Microbacterium sp. strain FBCC-B4120, a novel freshwater isolate with diverse biotechnological traits
Source: PLoS One. 2026 May 7;21(5):e0347549. doi: 10.1371/journal.pone.0347549 (PMC13152184; doi:10.1371/journal.pone.0347549)
Supplement: S1 File — List of Microbacterium species genomes used for comparative and phylogenomic analyses. S2 Table. Pairwise ANI and dDDH values between Microbacterium sp. FBCC-B4120 and reference Microbacterium genomes. S3 Table. Results of repeated measurements for each activity experiment of Microbacterium sp. FBCC-B4120. S4 Table. Predicted genes comprising the urea utilization cluster in Microbacterium sp. FBCC-B4120. S1 Fig. Functional assays of Microbacterium sp. FBCC-B4120. (A) R2A broth negative control and streptomycin positive controls for the antimicrobial activity assay against Escherichia coli ATCC 25922: (−), R2A broth; 100, streptomycin 100 ppm; 1000, streptomycin 1,000 ppm. (B) Antimicrobial activity against E. coli ATCC 25922. (C) Siderophore production on CAS agar. (D) β-glucosidase activity on Esculin Iron Agar. (ZIP) [file pone.0347549.s001.zip › Supporting_Information/Supplementary_Table_2_ANI_and_dDDHI.xlsx]

## Sheet: ANIb_alignment_coverage
	FBCC-B4120	Microbacterium_abyssi_A18JL241	Microbacterium_amylolyticum_DSM_24221	Microbacterium_arborescens_SSF12	Microbacterium_atlanticum_WY121	Microbacterium_aurum_KACC_15219	Microbacterium_azadirachtae_CNUC13	Microbacterium_binotii_Au-Mic3	Microbacterium_caowuchunii_ST-M6	Microbacterium_chocolatum_SIT_101	Microbacterium_cremeum_NY27	Microbacterium_elymi_KUDC0405	Microbacterium_endophyticum_DSM_27099	Microbacterium_esteraromaticum_DEHP-1	Microbacterium_foliorum_NRRL_B-24224	Microbacterium_forte_A	Microbacterium_hominis_01094	Microbacterium_horticulturae_KACC_23027	Microbacterium_hydrocarbonoxydans_Marseille-P2596	Microbacterium_invictum_X-18	Microbacterium_lemovicicum_Viu22	Microbacterium_limosum_Y20	Microbacterium_liquefaciens_DND4	Microbacterium_lushaniae_L-031	Microbacterium_luteum_A18JL200	Microbacterium_neungamense_EF45044	Microbacterium_oleivorans_A9	Microbacterium_oxydans_VIU2A	Microbacterium_paludicola_CC3	Microbacterium_paraoxydans_70447	Microbacterium_plantarum_CoE-159-22	Microbacterium_protaetiae_DFW100M-13	Microbacterium_proteolyticum_ustc	Microbacterium_resistens_MZT7	Microbacterium_rhizosphaerae_KACC_19337	Microbacterium_schleiferi_A32-1	Microbacterium_sediminis_YLB-01	Microbacterium_suwonense_NBRC_106310	Microbacterium_terricola_JCM_14903	Microbacterium_testaceum_HW4	Microbacterium_thalassium_DSM12511	Microbacterium_wangchenii_dk512
FBCC-B4120	1	0.293097	0.19393	0.315528	0.441025	0.350213	0.279435	0.33039	0.361804	0.38365	0.433032	0.349101	0.285808	0.269793	0.289772	0.292577	0.356636	0.316358	0.29376	0.396972	0.379651	0.31723	0.280347	0.354077	0.387337	0.265425	0.313258	0.2795	0.323141	0.28862	0.317032	0.305738	0.336707	0.280351	0.37097	0.340662	0.275073	0.26612	0.399604	0.30443	0.673269	0.363367
Microbacterium_abyssi_A18JL241	0.345391	1	0.220753	0.323408	0.358857	0.343222	0.406015	0.31532	0.327093	0.321147	0.371467	0.353728	0.25445	0.437216	0.483785	0.508517	0.332004	0.347802	0.486154	0.344616	0.345296	0.305112	0.497915	0.352507	0.33574	0.412764	0.317004	0.502745	0.330374	0.51253	0.326139	0.334624	0.329076	0.435277	0.332703	0.284475	0.321005	0.438191	0.365454	0.304119	0.337574	0.359025
Microbacterium_amylolyticum_DSM_24221	0.283736	0.282595	1	0.276657	0.281061	0.270862	0.254059	0.277433	0.270715	0.274849	0.28259	0.249158	0.232175	0.256617	0.273841	0.28259	0.264942	0.252671	0.284816	0.266609	0.27477	0.286769	0.269593	0.272161	0.283427	0.25744	0.258006	0.271194	0.281126	0.272963	0.280229	0.246053	0.276309	0.262333	0.26173	0.251713	0.352373	0.261909	0.280884	0.260856	0.287255	0.275394
Microbacterium_arborescens_SSF12	0.358973	0.314254	0.21452	1	0.38332	0.399087	0.302196	0.379311	0.360703	0.370258	0.379112	0.3277	0.299933	0.282414	0.352778	0.334871	0.421842	0.315718	0.353349	0.36584	0.380634	0.329357	0.319129	0.378057	0.369528	0.276706	0.438398	0.324095	0.841574	0.322858	0.807751	0.320595	0.389719	0.297271	0.331969	0.307662	0.286428	0.287241	0.377468	0.373003	0.353242	0.385139
Microbacterium_atlanticum_WY121	0.451252	0.312727	0.196846	0.350911	1	0.365328	0.303473	0.333049	0.361288	0.399668	0.555805	0.368429	0.287705	0.280765	0.302888	0.318375	0.372682	0.343345	0.32553	0.43816	0.433699	0.331316	0.302837	0.389584	0.391241	0.285506	0.339398	0.299193	0.353353	0.313647	0.349839	0.335295	0.369764	0.296626	0.409176	0.324791	0.274794	0.283628	0.43483	0.331625	0.435971	0.399123
Microbacterium_aurum_KACC_15219	0.383485	0.320396	0.205146	0.390904	0.39893	1	0.307322	0.348956	0.36057	0.383878	0.392716	0.349149	0.278906	0.295505	0.316393	0.320113	0.504257	0.340925	0.317948	0.367411	0.382412	0.343477	0.322603	0.355346	0.369284	0.308376	0.379884	0.325001	0.393485	0.335578	0.394146	0.341078	0.364234	0.318073	0.35702	0.330976	0.293009	0.296668	0.402393	0.338044	0.38568	0.3657
Microbacterium_azadirachtae_CNUC13	0.29142	0.360471	0.175737	0.273036	0.299503	0.288729	1	0.275421	0.279407	0.264255	0.315227	0.300647	0.203985	0.345502	0.39513	0.404048	0.312239	0.286345	0.384359	0.276777	0.300681	0.257461	0.410099	0.286086	0.263806	0.345868	0.26674	0.415321	0.280476	0.413216	0.270556	0.284541	0.295742	0.457649	0.335043	0.239116	0.250296	0.346938	0.309713	0.288273	0.284222	0.286959
Microbacterium_binotii_Au-Mic3	0.382316	0.314649	0.215866	0.399367	0.378595	0.368241	0.314859	1	0.489816	0.375272	0.385962	0.351468	0.383776	0.281739	0.347318	0.341057	0.418259	0.339977	0.328424	0.395902	0.41577	0.36413	0.321557	0.415327	0.385177	0.280401	0.364258	0.318326	0.401625	0.327202	0.398019	0.332378	0.420566	0.309284	0.350498	0.359984	0.307745	0.284313	0.400502	0.391381	0.384278	0.411916
Microbacterium_caowuchunii_ST-M6	0.422733	0.328429	0.215004	0.375949	0.414973	0.381823	0.319795	0.495021	1	0.402647	0.408142	0.387181	0.353514	0.306445	0.335341	0.346733	0.393168	0.363419	0.349586	0.412849	0.431674	0.378998	0.336987	0.471404	0.398907	0.311846	0.365102	0.334504	0.382836	0.347168	0.379821	0.352953	0.395033	0.32706	0.374346	0.36039	0.313113	0.311925	0.415155	0.368434	0.40864	0.457761
Microbacterium_chocolatum_SIT_101	0.470082	0.329713	0.233153	0.398449	0.478202	0.428786	0.312836	0.39307	0.412012	1	0.462994	0.368211	0.340731	0.306429	0.337506	0.344854	0.411078	0.354923	0.339464	0.488888	0.455831	0.398355	0.330122	0.419554	0.465626	0.317869	0.379427	0.333332	0.409106	0.343005	0.410528	0.34276	0.41692	0.318326	0.388908	0.38564	0.315188	0.311347	0.433629	0.381231	0.457931	0.423943
Microbacterium_cremeum_NY27	0.407166	0.297508	0.182404	0.320177	0.514289	0.334279	0.291823	0.320162	0.334566	0.36617	1	0.345358	0.26763	0.26684	0.296782	0.299521	0.345849	0.334187	0.310826	0.385094	0.374698	0.294113	0.286288	0.359197	0.358515	0.271998	0.303684	0.290792	0.318895	0.294691	0.31614	0.323925	0.332135	0.296362	0.377365	0.299687	0.259789	0.26037	0.399435	0.301523	0.397255	0.363953
Microbacterium_elymi_KUDC0405	0.367433	0.321214	0.186414	0.306292	0.385423	0.33396	0.310642	0.322333	0.345435	0.321754	0.388419	1	0.264363	0.284129	0.303284	0.302289	0.337672	0.511002	0.295323	0.339892	0.368994	0.298997	0.303544	0.356528	0.313234	0.282037	0.30045	0.30905	0.308263	0.315614	0.304936	0.522841	0.318196	0.30514	0.389038	0.296106	0.284684	0.307524	0.370355	0.305701	0.366136	0.356426
Microbacterium_endophyticum_DSM_27099	0.365362	0.280795	0.204748	0.33937	0.358556	0.320139	0.259068	0.422049	0.388481	0.360288	0.358331	0.312817	1	0.252462	0.287388	0.292651	0.359873	0.300989	0.296993	0.352114	0.373738	0.340473	0.28459	0.363727	0.385738	0.248778	0.313143	0.28296	0.345661	0.277153	0.331616	0.298913	0.386441	0.256097	0.324937	0.342989	0.26739	0.250102	0.372111	0.333392	0.374193	0.366391
Microbacterium_esteraromaticum_DEHP-1	0.326461	0.448051	0.208246	0.299	0.329829	0.320145	0.407204	0.290866	0.308702	0.297804	0.340664	0.321226	0.237148	1	0.437114	0.450872	0.311896	0.314227	0.436769	0.296975	0.314926	0.283522	0.470825	0.314846	0.303471	0.434987	0.286091	0.476474	0.303115	0.467849	0.3012	0.301798	0.294312	0.424706	0.314469	0.272241	0.285377	0.468142	0.33056	0.287882	0.325327	0.317905
Microbacterium_foliorum_NRRL_B-24224	0.305855	0.436461	0.197552	0.325402	0.315779	0.304818	0.407649	0.311725	0.302971	0.291414	0.327735	0.300405	0.238665	0.390704	1	0.688105	0.32655	0.292026	0.661987	0.308129	0.328513	0.282742	0.576592	0.313555	0.298914	0.375546	0.308597	0.577546	0.328004	0.542894	0.322412	0.289684	0.318404	0.416852	0.31431	0.257348	0.275741	0.385416	0.3233	0.313795	0.299761	0.319228
Microbacterium_forte_A	0.301854	0.441905	0.202362	0.304408	0.324953	0.300943	0.401294	0.303554	0.308484	0.291506	0.323155	0.297411	0.234742	0.385802	0.659707	1	0.317517	0.294667	0.692259	0.317096	0.334267	0.274807	0.602761	0.306965	0.296342	0.370953	0.300034	0.599664	0.312396	0.570031	0.309545	0.285262	0.318049	0.413856	0.310716	0.260625	0.272232	0.373286	0.332846	0.311421	0.300702	0.313415
Microbacterium_hominis_01094	0.382761	0.309044	0.200573	0.412842	0.400021	0.499348	0.332011	0.390986	0.361803	0.368718	0.396409	0.345942	0.30576	0.280995	0.333257	0.334652	1	0.332359	0.329419	0.379123	0.398884	0.328558	0.323738	0.36158	0.374983	0.285117	0.391002	0.327709	0.418736	0.32767	0.409853	0.324115	0.412493	0.315968	0.373246	0.343773	0.285172	0.285076	0.403911	0.361017	0.379635	0.371309
Microbacterium_horticulturae_KACC_23027	0.338985	0.311271	0.183465	0.291199	0.346484	0.320809	0.292048	0.307251	0.324584	0.301059	0.366517	0.497815	0.252297	0.274434	0.294206	0.296797	0.320477	1	0.29598	0.3172	0.33665	0.281809	0.301282	0.318053	0.310317	0.264729	0.292776	0.293516	0.294685	0.30404	0.296476	0.547833	0.305564	0.286518	0.359492	0.282845	0.25345	0.288783	0.356381	0.286312	0.332341	0.320322
Microbacterium_hydrocarbonoxydans_Marseille-P2596	0.301223	0.427267	0.199064	0.321155	0.318471	0.290614	0.389039	0.293046	0.302366	0.287891	0.328148	0.286189	0.233207	0.374132	0.639213	0.696476	0.311126	0.282775	1	0.304291	0.326892	0.270029	0.55298	0.303166	0.293266	0.357689	0.295872	0.545029	0.322348	0.536217	0.315064	0.282191	0.311716	0.398083	0.309487	0.256183	0.269288	0.366122	0.325174	0.302201	0.29496	0.30799
Microbacterium_invictum_X-18	0.422017	0.312323	0.189678	0.34986	0.462455	0.357392	0.293739	0.364548	0.376699	0.430611	0.437786	0.343453	0.29397	0.265896	0.318784	0.32523	0.369895	0.329626	0.31858	1	0.442154	0.343577	0.309699	0.414164	0.404474	0.277587	0.355537	0.310041	0.35371	0.318907	0.350824	0.310932	0.394737	0.291147	0.371276	0.336806	0.293809	0.276859	0.421394	0.352894	0.403417	0.42162
Microbacterium_lemovicicum_Viu22	0.404065	0.319207	0.20125	0.364031	0.450087	0.372733	0.323667	0.384809	0.397769	0.400909	0.417691	0.371897	0.315451	0.28523	0.340928	0.351858	0.391348	0.3424	0.347678	0.437739	1	0.341043	0.327802	0.415368	0.379089	0.304111	0.360419	0.332745	0.372248	0.334304	0.361886	0.332887	0.416143	0.31712	0.386471	0.333484	0.297275	0.297413	0.418149	0.392317	0.394268	0.417198
Microbacterium_limosum_Y20	0.441519	0.358018	0.274837	0.392866	0.447636	0.427788	0.341919	0.425392	0.435996	0.455763	0.424564	0.383949	0.360215	0.326145	0.362191	0.374112	0.410129	0.377768	0.362126	0.443351	0.431776	1	0.364688	0.436038	0.450535	0.352548	0.378203	0.362279	0.398737	0.374053	0.404411	0.359131	0.419452	0.346479	0.380114	0.426704	0.380772	0.336812	0.42682	0.385994	0.44059	0.442772
Microbacterium_liquefaciens_DND4	0.288087	0.435397	0.185782	0.284835	0.30657	0.296324	0.408005	0.284154	0.287899	0.277439	0.308639	0.293565	0.221873	0.403026	0.555243	0.604247	0.305708	0.297742	0.556364	0.296241	0.306964	0.270978	1	0.294743	0.280393	0.371384	0.279725	0.872404	0.288933	0.644545	0.290125	0.282281	0.302146	0.438429	0.298954	0.249118	0.271736	0.37616	0.314803	0.280027	0.28666	0.301667
Microbacterium_lushaniae_L-031	0.374079	0.315589	0.193225	0.350813	0.398356	0.337125	0.290839	0.371739	0.415025	0.360435	0.398909	0.349103	0.302293	0.274487	0.310462	0.304951	0.345631	0.319	0.310046	0.403359	0.405559	0.336511	0.298643	1	0.35409	0.280925	0.33466	0.304289	0.360711	0.31895	0.352926	0.319276	0.385922	0.298508	0.330294	0.315839	0.285907	0.273895	0.376678	0.365346	0.362158	0.831573
Microbacterium_luteum_A18JL200	0.412033	0.312144	0.209055	0.352496	0.410188	0.360863	0.281017	0.360245	0.362059	0.417386	0.403562	0.324772	0.324936	0.275002	0.307647	0.311458	0.373405	0.323495	0.30597	0.408385	0.379427	0.358903	0.300437	0.365929	1	0.275428	0.33345	0.299898	0.358177	0.320586	0.352688	0.310754	0.380089	0.288511	0.346618	0.379603	0.30866	0.280074	0.38033	0.330112	0.411393	0.380988
Microbacterium_neungamense_EF45044	0.402739	0.524437	0.268606	0.376152	0.426217	0.417508	0.502911	0.368839	0.402089	0.383802	0.424617	0.399373	0.292473	0.547674	0.536292	0.541997	0.396402	0.385242	0.534013	0.388722	0.415625	0.379447	0.542404	0.408029	0.38066	1	0.375465	0.550212	0.381878	0.552871	0.376003	0.377791	0.386524	0.515822	0.394632	0.344797	0.370813	0.529614	0.404498	0.378016	0.40212	0.414928
Microbacterium_oleivorans_A9	0.397491	0.341419	0.220597	0.497159	0.419409	0.45008	0.33452	0.394568	0.38919	0.401648	0.413071	0.357627	0.316175	0.307111	0.373329	0.37132	0.459824	0.362437	0.369562	0.418595	0.433099	0.351435	0.350991	0.410037	0.39038	0.315768	1	0.354612	0.49089	0.362108	0.496123	0.358647	0.410686	0.3263	0.374051	0.342216	0.308945	0.309756	0.441819	0.402231	0.3916	0.413926
Microbacterium_oxydans_VIU2A	0.284388	0.433736	0.183902	0.280809	0.294729	0.290607	0.406362	0.27954	0.283609	0.276311	0.30641	0.293279	0.224045	0.407956	0.545048	0.596674	0.300524	0.287342	0.538175	0.291149	0.302475	0.263082	0.85336	0.297124	0.279141	0.368849	0.279035	1	0.287484	0.617158	0.288478	0.272099	0.296471	0.422697	0.2898	0.247904	0.271572	0.368553	0.306086	0.281313	0.282349	0.305361
Microbacterium_paludicola_CC3	0.365876	0.315965	0.221199	0.841513	0.382623	0.401139	0.309783	0.390278	0.367588	0.376134	0.379579	0.327902	0.304266	0.282013	0.351823	0.346172	0.427618	0.319357	0.361626	0.365166	0.389074	0.328261	0.320655	0.386073	0.372418	0.289242	0.434729	0.324742	1	0.331433	0.815792	0.323085	0.393905	0.302767	0.331238	0.315947	0.297062	0.287212	0.37947	0.374485	0.359691	0.391636
Microbacterium_paraoxydans_70447	0.308974	0.459789	0.202182	0.306641	0.329686	0.324795	0.419398	0.305162	0.316597	0.303574	0.326948	0.309005	0.235971	0.414246	0.537742	0.58981	0.318631	0.308398	0.558052	0.315711	0.328081	0.291647	0.667763	0.323031	0.314326	0.386918	0.302407	0.651566	0.316164	1	0.313238	0.300853	0.319838	0.454757	0.31166	0.281151	0.309118	0.397854	0.335283	0.303971	0.305591	0.329089
Microbacterium_plantarum_CoE-159-22	0.365639	0.313517	0.216758	0.813792	0.384364	0.407683	0.301378	0.382075	0.367795	0.37637	0.379189	0.328503	0.294456	0.283445	0.35166	0.338855	0.427914	0.319115	0.350318	0.372851	0.380714	0.332968	0.319571	0.382308	0.369987	0.283409	0.444236	0.323267	0.820479	0.32894	1	0.317814	0.397123	0.298531	0.324474	0.318547	0.295292	0.28433	0.383617	0.380485	0.356848	0.391002
Microbacterium_protaetiae_DFW100M-13	0.315641	0.291749	0.173521	0.285002	0.329845	0.306634	0.28347	0.290226	0.305305	0.283266	0.33791	0.501221	0.236834	0.250923	0.279974	0.276999	0.302486	0.532973	0.280667	0.297239	0.314781	0.266138	0.279943	0.311213	0.290464	0.251593	0.280879	0.274972	0.286219	0.287091	0.286205	1	0.288437	0.272504	0.331883	0.256494	0.242135	0.289491	0.329856	0.276196	0.312663	0.311398
Microbacterium_proteolyticum_ustc	0.324113	0.265272	0.185767	0.333502	0.344915	0.323348	0.283157	0.350251	0.325974	0.337461	0.333817	0.290428	0.289302	0.236645	0.292658	0.291384	0.36474	0.285391	0.291032	0.354761	0.376696	0.30088	0.287367	0.356644	0.339803	0.24685	0.314026	0.284455	0.340013	0.287372	0.340027	0.276476	1	0.262798	0.32285	0.294622	0.254384	0.245243	0.344032	0.514322	0.316522	0.366221
Microbacterium_resistens_MZT7	0.26259	0.346013	0.165995	0.247818	0.271333	0.266987	0.421864	0.247813	0.25594	0.241826	0.288605	0.264447	0.183986	0.33336	0.363354	0.37551	0.26726	0.253518	0.364732	0.252949	0.273353	0.237697	0.393172	0.266982	0.24454	0.324996	0.232818	0.391407	0.252387	0.404252	0.24548	0.250381	0.254009	1	0.272799	0.220301	0.230521	0.319242	0.278407	0.243297	0.257479	0.270413
Microbacterium_rhizosphaerae_KACC_19337	0.351525	0.267371	0.170775	0.274004	0.378801	0.302387	0.3081	0.287737	0.297049	0.299979	0.37514	0.344959	0.241356	0.250473	0.279136	0.282499	0.322348	0.32264	0.286989	0.322918	0.336424	0.259345	0.276003	0.29567	0.30296	0.247722	0.277294	0.271277	0.274654	0.277478	0.271836	0.310339	0.313264	0.273768	1	0.27398	0.232442	0.257682	0.346122	0.28156	0.339805	0.301356
Microbacterium_schleiferi_A32-1	0.393649	0.280703	0.194543	0.315522	0.370697	0.345353	0.268673	0.358519	0.346745	0.363581	0.36479	0.31359	0.306864	0.255812	0.281999	0.285485	0.353676	0.311785	0.282362	0.356884	0.35529	0.360108	0.286741	0.344553	0.401435	0.26041	0.30799	0.278528	0.320326	0.304258	0.321328	0.286891	0.3516	0.270419	0.335348	1	0.280273	0.265469	0.36138	0.305892	0.394073	0.342026
Microbacterium_sediminis_YLB-01	0.352599	0.352526	0.314177	0.325407	0.351697	0.34569	0.318751	0.339923	0.34607	0.337286	0.352859	0.336661	0.265701	0.305694	0.329545	0.342544	0.336412	0.318599	0.334379	0.358541	0.352864	0.348411	0.337682	0.352477	0.359695	0.308689	0.311355	0.34218	0.336841	0.366408	0.338128	0.309476	0.34207	0.326723	0.320912	0.325513	1	0.316245	0.343588	0.331323	0.350827	0.361467
Microbacterium_suwonense_NBRC_106310	0.329855	0.455379	0.222981	0.309497	0.338887	0.333165	0.412612	0.302614	0.323581	0.315361	0.337406	0.34988	0.240772	0.480756	0.446955	0.444844	0.322054	0.340615	0.44016	0.318604	0.335462	0.29471	0.445841	0.322888	0.318967	0.433612	0.299294	0.442452	0.314103	0.455156	0.310002	0.350717	0.313922	0.413276	0.336265	0.288783	0.302594	1	0.339101	0.294478	0.320771	0.329046
Microbacterium_terricola_JCM_14903	0.463004	0.360301	0.224037	0.391085	0.494971	0.425101	0.350004	0.397619	0.41369	0.411635	0.496988	0.403794	0.331723	0.317054	0.359247	0.375439	0.430856	0.395156	0.370926	0.452865	0.452011	0.36628	0.355506	0.424916	0.409422	0.31901	0.404156	0.355306	0.393939	0.361428	0.39994	0.380422	0.418273	0.339218	0.427354	0.369579	0.312404	0.31894	1	0.376616	0.454826	0.429312
Microbacterium_testaceum_HW4	0.344857	0.289748	0.20039	0.373981	0.361393	0.339759	0.312774	0.378755	0.352224	0.350179	0.352544	0.314751	0.296207	0.270166	0.339239	0.337139	0.368836	0.305381	0.331647	0.364715	0.41111	0.318422	0.316828	0.389922	0.343406	0.281407	0.357132	0.316854	0.374277	0.318196	0.376044	0.303434	0.600395	0.295938	0.331083	0.308957	0.286782	0.268488	0.357541	1	0.337007	0.397273
Microbacterium_thalassium_DSM12511	0.690662	0.296114	0.208591	0.323946	0.438298	0.3561	0.283753	0.344583	0.360762	0.388817	0.433404	0.355664	0.305307	0.277553	0.296319	0.302428	0.353439	0.323971	0.299258	0.388921	0.381657	0.335275	0.289782	0.354744	0.393048	0.274892	0.319239	0.289779	0.327484	0.292221	0.322549	0.316887	0.338928	0.285119	0.368623	0.352259	0.289615	0.269962	0.398224	0.310788	1	0.356337
Microbacterium_wangchenii_dk512	0.360842	0.312046	0.188234	0.33931	0.380688	0.326331	0.282953	0.353965	0.385548	0.345765	0.383942	0.328938	0.290051	0.267195	0.297982	0.302403	0.33261	0.305851	0.303012	0.386845	0.390334	0.31931	0.297747	0.795666	0.355902	0.272078	0.323304	0.301569	0.345711	0.310165	0.342133	0.301538	0.375642	0.286461	0.326909	0.296722	0.280015	0.266749	0.363416	0.352183	0.347798	1

## Sheet: ANIb_percentage_identity
	FBCC-B4120	Microbacterium_abyssi_A18JL241	Microbacterium_amylolyticum_DSM_24221	Microbacterium_arborescens_SSF12	Microbacterium_atlanticum_WY121	Microbacterium_aurum_KACC_15219	Microbacterium_azadirachtae_CNUC13	Microbacterium_binotii_Au-Mic3	Microbacterium_caowuchunii_ST-M6	Microbacterium_chocolatum_SIT_101	Microbacterium_cremeum_NY27	Microbacterium_elymi_KUDC0405	Microbacterium_endophyticum_DSM_27099	Microbacterium_esteraromaticum_DEHP-1	Microbacterium_foliorum_NRRL_B-24224	Microbacterium_forte_A	Microbacterium_hominis_01094	Microbacterium_horticulturae_KACC_23027	Microbacterium_hydrocarbonoxydans_Marseille-P2596	Microbacterium_invictum_X-18	Microbacterium_lemovicicum_Viu22	Microbacterium_limosum_Y20	Microbacterium_liquefaciens_DND4	Microbacterium_lushaniae_L-031	Microbacterium_luteum_A18JL200	Microbacterium_neungamense_EF45044	Microbacterium_oleivorans_A9	Microbacterium_oxydans_VIU2A	Microbacterium_paludicola_CC3	Microbacterium_paraoxydans_70447	Microbacterium_plantarum_CoE-159-22	Microbacterium_protaetiae_DFW100M-13	Microbacterium_proteolyticum_ustc	Microbacterium_resistens_MZT7	Microbacterium_rhizosphaerae_KACC_19337	Microbacterium_schleiferi_A32-1	Microbacterium_sediminis_YLB-01	Microbacterium_suwonense_NBRC_106310	Microbacterium_terricola_JCM_14903	Microbacterium_testaceum_HW4	Microbacterium_thalassium_DSM12511	Microbacterium_wangchenii_dk512
FBCC-B4120	1	0.765164	0.740098	0.773621	0.785297	0.778819	0.767196	0.770513	0.770414	0.777039	0.787376	0.770857	0.742197	0.762874	0.764682	0.762211	0.775391	0.770393	0.76158	0.776065	0.778444	0.775578	0.76491	0.776252	0.777852	0.773979	0.766858	0.765643	0.775441	0.768907	0.775047	0.766908	0.776876	0.766248	0.77227	0.765951	0.7712	0.762404	0.783038	0.775741	0.855652	0.77604
Microbacterium_abyssi_A18JL241	0.764165	1	0.740189	0.760004	0.765888	0.764807	0.776274	0.760153	0.760973	0.759981	0.766867	0.760755	0.734974	0.780174	0.78926	0.790353	0.762466	0.75846	0.785698	0.758266	0.765924	0.763114	0.790584	0.761411	0.75826	0.794749	0.758024	0.790621	0.761032	0.790983	0.76089	0.755639	0.762799	0.777226	0.762154	0.753896	0.763855	0.781076	0.767531	0.764389	0.768101	0.763281
Microbacterium_amylolyticum_DSM_24221	0.738687	0.737332	1	0.736774	0.73833	0.738912	0.739606	0.735817	0.734787	0.736791	0.738134	0.735359	0.72282	0.738534	0.736556	0.737264	0.737467	0.737149	0.73524	0.73451	0.7366	0.736771	0.738604	0.73572	0.734214	0.742231	0.735287	0.738336	0.737503	0.741351	0.738063	0.734669	0.73863	0.738322	0.73603	0.73139	0.754351	0.738928	0.737784	0.740859	0.739763	0.735681
Microbacterium_arborescens_SSF12	0.772213	0.760106	0.736506	1	0.771743	0.779274	0.762988	0.766267	0.765473	0.765192	0.773514	0.760895	0.739408	0.758154	0.760927	0.760304	0.776846	0.762057	0.759214	0.763756	0.769009	0.765924	0.760396	0.769542	0.764362	0.768002	0.771474	0.759575	0.891234	0.765775	0.889039	0.757779	0.76948	0.760968	0.767778	0.759498	0.764165	0.757372	0.774269	0.769767	0.775637	0.768627
Microbacterium_atlanticum_WY121	0.785054	0.766485	0.738464	0.771534	1	0.779497	0.767499	0.771109	0.770941	0.781349	0.817605	0.770422	0.739912	0.762921	0.766766	0.765027	0.775009	0.769963	0.762146	0.777042	0.780228	0.774	0.763828	0.777876	0.775727	0.775794	0.767893	0.764509	0.774061	0.769324	0.772835	0.765607	0.774433	0.767391	0.776313	0.76455	0.768837	0.762958	0.785704	0.774947	0.788615	0.778116
Microbacterium_aurum_KACC_15219	0.779505	0.76762	0.738869	0.779581	0.778986	1	0.769851	0.770638	0.768886	0.77285	0.782221	0.770497	0.740687	0.761844	0.765868	0.764469	0.819778	0.769096	0.762869	0.76944	0.777461	0.776305	0.763359	0.77398	0.770893	0.776816	0.778401	0.763655	0.782467	0.770234	0.781184	0.765152	0.774452	0.767148	0.772979	0.766197	0.775961	0.763566	0.782237	0.771943	0.78179	0.772993
Microbacterium_azadirachtae_CNUC13	0.765948	0.776646	0.741482	0.762448	0.768781	0.768233	1	0.762564	0.763917	0.762293	0.767808	0.763334	0.735117	0.774544	0.777297	0.775145	0.766066	0.761621	0.774898	0.761299	0.767352	0.764327	0.778275	0.76349	0.761619	0.788571	0.75926	0.778107	0.762547	0.783917	0.764743	0.759093	0.765148	0.791779	0.766183	0.754274	0.771076	0.777679	0.767972	0.763492	0.768573	0.764453
Microbacterium_binotii_Au-Mic3	0.771265	0.761465	0.73777	0.766111	0.771121	0.770184	0.764683	1	0.784061	0.764904	0.771926	0.765214	0.741564	0.759239	0.760862	0.760301	0.77025	0.763882	0.760637	0.764222	0.771188	0.768926	0.762325	0.76897	0.765355	0.77067	0.761169	0.763359	0.76782	0.765127	0.766108	0.760694	0.769533	0.762284	0.769544	0.759303	0.763173	0.761284	0.771436	0.77024	0.774373	0.76975
Microbacterium_caowuchunii_ST-M6	0.770587	0.762021	0.736303	0.765082	0.771021	0.769264	0.765359	0.783261	1	0.764429	0.773403	0.7663	0.741543	0.756705	0.760413	0.758383	0.76759	0.762643	0.756506	0.764028	0.770791	0.767536	0.760673	0.771836	0.764637	0.769991	0.76143	0.761561	0.766331	0.764366	0.765364	0.758843	0.769416	0.763822	0.768872	0.759491	0.761267	0.759275	0.774446	0.768003	0.773692	0.771496
Microbacterium_chocolatum_SIT_101	0.776604	0.761287	0.736299	0.766148	0.779327	0.772286	0.761939	0.764841	0.764507	1	0.782206	0.763386	0.73748	0.756154	0.760764	0.759164	0.771428	0.759788	0.7582	0.771944	0.771811	0.770124	0.760838	0.769472	0.770948	0.768734	0.763156	0.760492	0.767077	0.76484	0.766294	0.757461	0.770999	0.76189	0.767238	0.765399	0.760806	0.756321	0.775458	0.769803	0.780286	0.769983
Microbacterium_cremeum_NY27	0.788624	0.767364	0.738704	0.77316	0.8175	0.781673	0.765934	0.771614	0.77163	0.781322	1	0.772079	0.742156	0.763816	0.766698	0.765872	0.776008	0.769813	0.764635	0.779134	0.782532	0.776456	0.76548	0.778806	0.77727	0.773368	0.76902	0.765127	0.775326	0.76804	0.773621	0.766264	0.775295	0.765658	0.777609	0.766029	0.769157	0.763497	0.788755	0.776391	0.791754	0.778156
Microbacterium_elymi_KUDC0405	0.771223	0.761527	0.73501	0.762965	0.770345	0.770481	0.764335	0.765596	0.767538	0.762981	0.772287	1	0.73558	0.759674	0.760139	0.758649	0.768585	0.797166	0.757644	0.765184	0.770291	0.763598	0.760256	0.769558	0.765168	0.772688	0.756888	0.759995	0.764105	0.763238	0.762811	0.799405	0.76747	0.763293	0.771044	0.756868	0.761709	0.763946	0.774084	0.765887	0.772658	0.76968
Microbacterium_endophyticum_DSM_27099	0.742471	0.735717	0.724074	0.739777	0.741475	0.741231	0.736106	0.741504	0.74068	0.73783	0.742863	0.736634	1	0.735829	0.73704	0.737136	0.737522	0.738796	0.736175	0.737995	0.741571	0.741156	0.736728	0.741344	0.738602	0.737519	0.738284	0.737189	0.740452	0.73942	0.741036	0.736832	0.739563	0.737006	0.741227	0.738782	0.734168	0.734035	0.742128	0.742672	0.743545	0.740566
Microbacterium_esteraromaticum_DEHP-1	0.76448	0.781606	0.741873	0.760293	0.7638	0.763665	0.775609	0.759475	0.758587	0.758536	0.764902	0.760439	0.736022	1	0.779687	0.77951	0.763202	0.759794	0.776913	0.757865	0.761937	0.761022	0.779156	0.759353	0.75862	0.798884	0.755151	0.779416	0.761059	0.781302	0.760811	0.757311	0.763895	0.775614	0.760506	0.753554	0.764445	0.80183	0.764697	0.76421	0.766084	0.76045
Microbacterium_foliorum_NRRL_B-24224	0.765452	0.790206	0.738391	0.761823	0.764875	0.764855	0.777596	0.760895	0.759596	0.760034	0.767571	0.758956	0.736319	0.778609	1	0.841236	0.763202	0.759559	0.828797	0.758544	0.766569	0.76276	0.811158	0.761084	0.759405	0.792082	0.757875	0.811304	0.762635	0.809373	0.76313	0.755984	0.76438	0.775793	0.762456	0.754048	0.76342	0.779654	0.769285	0.764128	0.766335	0.762203
Microbacterium_forte_A	0.762119	0.790903	0.737516	0.76045	0.763289	0.763078	0.774919	0.758091	0.756199	0.758345	0.765439	0.756804	0.735466	0.778019	0.8415	1	0.760872	0.756677	0.841369	0.75524	0.762201	0.760495	0.814275	0.758161	0.756832	0.789485	0.756906	0.817682	0.761387	0.808291	0.760944	0.753241	0.759593	0.775395	0.760478	0.751281	0.761571	0.777924	0.765914	0.761631	0.764121	0.759829
Microbacterium_hominis_01094	0.776674	0.763509	0.739027	0.775788	0.775211	0.820925	0.766828	0.770177	0.767545	0.770851	0.776902	0.768798	0.737936	0.761632	0.764384	0.762726	1	0.767852	0.762042	0.768022	0.775376	0.775102	0.763827	0.771025	0.769926	0.773768	0.774064	0.762969	0.777715	0.767827	0.777015	0.763038	0.772056	0.765238	0.771344	0.761784	0.773443	0.762032	0.778435	0.771462	0.777958	0.770081
Microbacterium_horticulturae_KACC_23027	0.768114	0.75929	0.737781	0.761824	0.769924	0.767963	0.761384	0.762589	0.761999	0.759971	0.770661	0.797569	0.737739	0.758392	0.757911	0.757419	0.766293	1	0.755242	0.760317	0.765389	0.764817	0.757896	0.764346	0.760326	0.76812	0.756758	0.758213	0.763041	0.7601	0.76176	0.82303	0.764577	0.759084	0.7679	0.758775	0.763939	0.76131	0.769447	0.765347	0.770001	0.76394
Microbacterium_hydrocarbonoxydans_Marseille-P2596	0.762548	0.786388	0.735416	0.759361	0.763937	0.763964	0.773306	0.758438	0.75536	0.757121	0.766493	0.756115	0.73685	0.774591	0.828801	0.841208	0.760733	0.756677	1	0.756418	0.763359	0.75998	0.80744	0.759056	0.757325	0.78896	0.756308	0.807796	0.76102	0.804204	0.760551	0.753133	0.761027	0.77371	0.75929	0.751136	0.759953	0.776565	0.766174	0.761483	0.764968	0.758195
Microbacterium_invictum_X-18	0.775306	0.757686	0.734822	0.763427	0.776007	0.769168	0.7598	0.76374	0.76237	0.771842	0.778162	0.763436	0.736332	0.756864	0.757801	0.756871	0.767858	0.758689	0.755691	1	0.770502	0.769604	0.757802	0.77195	0.770384	0.765734	0.75915	0.757821	0.765855	0.761954	0.765065	0.759373	0.768357	0.759683	0.76607	0.760419	0.762357	0.756037	0.77119	0.767635	0.774622	0.772037
Microbacterium_lemovicicum_Viu22	0.779081	0.766029	0.738133	0.770709	0.781485	0.777834	0.766863	0.771087	0.770732	0.771949	0.785092	0.770375	0.741825	0.760152	0.765388	0.763864	0.775367	0.767369	0.763017	0.771989	1	0.773516	0.764791	0.778862	0.770911	0.774729	0.767491	0.764774	0.771422	0.768218	0.770972	0.764092	0.777925	0.765497	0.775592	0.762157	0.767949	0.76183	0.78494	0.778138	0.782157	0.778169
Microbacterium_limosum_Y20	0.774181	0.762433	0.735687	0.766239	0.772166	0.776567	0.764864	0.768301	0.767645	0.770102	0.775455	0.76232	0.740216	0.759266	0.76208	0.759782	0.776378	0.762955	0.758683	0.771998	0.773607	1	0.761138	0.772184	0.768121	0.770799	0.761169	0.761065	0.767171	0.767904	0.768861	0.758577	0.771528	0.765313	0.769448	0.776024	0.771437	0.758733	0.773076	0.768893	0.775816	0.770656
Microbacterium_liquefaciens_DND4	0.763618	0.790385	0.739086	0.761225	0.763856	0.7639	0.777374	0.760855	0.760695	0.760178	0.766031	0.760589	0.736677	0.777836	0.811192	0.814496	0.762885	0.758892	0.807637	0.75862	0.76471	0.76094	1	0.761639	0.758669	0.791792	0.758275	0.971932	0.76251	0.825349	0.761282	0.754498	0.76243	0.776438	0.76212	0.754051	0.761814	0.783222	0.766117	0.765047	0.765784	0.762687
Microbacterium_lushaniae_L-031	0.775017	0.761471	0.735594	0.768009	0.777132	0.772802	0.76365	0.76739	0.771336	0.768606	0.777	0.768774	0.738995	0.7575	0.760297	0.759681	0.769999	0.763157	0.758014	0.7709	0.777385	0.771121	0.761307	1	0.768763	0.770614	0.763058	0.759978	0.768645	0.765022	0.769143	0.761639	0.781934	0.763171	0.770405	0.758607	0.765108	0.759913	0.776866	0.779438	0.777756	0.905489
Microbacterium_luteum_A18JL200	0.777626	0.757778	0.735999	0.764269	0.775837	0.772649	0.762169	0.764965	0.765437	0.770488	0.777585	0.763836	0.737772	0.75627	0.759574	0.757156	0.769789	0.760731	0.757165	0.770441	0.770598	0.768257	0.757876	0.76992	1	0.769618	0.760246	0.758431	0.765018	0.769266	0.766489	0.759402	0.771584	0.760861	0.76647	0.774139	0.768582	0.755945	0.774538	0.768519	0.778623	0.769736
Microbacterium_neungamense_EF45044	0.772422	0.795609	0.742513	0.768143	0.774612	0.775879	0.790327	0.768331	0.768808	0.767619	0.775043	0.77216	0.737523	0.797139	0.791243	0.790409	0.773533	0.767345	0.787387	0.767618	0.774166	0.774785	0.792536	0.771917	0.770532	1	0.762468	0.792177	0.769161	0.800095	0.76932	0.76518	0.771526	0.794346	0.772035	0.763219	0.779623	0.803795	0.77641	0.771227	0.775282	0.771165
Microbacterium_oleivorans_A9	0.76785	0.75963	0.737348	0.77191	0.768334	0.777097	0.759611	0.761621	0.762136	0.764004	0.768567	0.757246	0.736772	0.754434	0.75892	0.758743	0.774518	0.756781	0.756518	0.760546	0.765754	0.761067	0.757964	0.762841	0.761165	0.763687	1	0.757616	0.77388	0.762313	0.772709	0.752889	0.766426	0.758224	0.764479	0.754886	0.759584	0.753202	0.770463	0.765401	0.770916	0.763258
Microbacterium_oxydans_VIU2A	0.764053	0.791402	0.739128	0.76129	0.764267	0.765168	0.776547	0.760529	0.761456	0.759773	0.765172	0.760397	0.734885	0.77693	0.812184	0.817604	0.763108	0.758051	0.80807	0.758409	0.765375	0.761517	0.971116	0.760526	0.758627	0.792045	0.756882	1	0.761893	0.825863	0.76097	0.754853	0.762662	0.77707	0.763701	0.753099	0.76448	0.779243	0.766242	0.765162	0.764992	0.761259
Microbacterium_paludicola_CC3	0.773968	0.76261	0.737767	0.890668	0.774385	0.782367	0.764112	0.767218	0.766591	0.768524	0.775367	0.76379	0.740566	0.760621	0.762671	0.760975	0.778813	0.763068	0.760834	0.766441	0.771882	0.769862	0.762182	0.771515	0.767062	0.769739	0.77411	0.762015	1	0.7666	0.906262	0.759416	0.771952	0.76265	0.770722	0.760779	0.765313	0.75923	0.7766	0.771472	0.777684	0.771942
Microbacterium_paraoxydans_70447	0.768073	0.791838	0.7419	0.764949	0.768841	0.770273	0.782932	0.763356	0.762856	0.764358	0.769785	0.764401	0.738233	0.779593	0.808835	0.807447	0.768828	0.760968	0.803276	0.762714	0.768007	0.767099	0.825207	0.764887	0.769299	0.798861	0.76096	0.825366	0.765381	1	0.765606	0.756202	0.767702	0.785805	0.766218	0.763314	0.772653	0.783004	0.770489	0.766467	0.769746	0.764964
Microbacterium_plantarum_CoE-159-22	0.773318	0.760664	0.738965	0.888645	0.77239	0.779226	0.76303	0.766751	0.764725	0.767211	0.773129	0.760761	0.739723	0.757824	0.76234	0.761441	0.77651	0.762373	0.760591	0.764777	0.769819	0.767135	0.761109	0.770348	0.765478	0.768069	0.771621	0.761086	0.906687	0.766219	1	0.758423	0.771206	0.761391	0.769431	0.760874	0.763733	0.758109	0.774605	0.770358	0.776177	0.770038
Microbacterium_protaetiae_DFW100M-13	0.766311	0.757058	0.735674	0.758717	0.766014	0.765668	0.759143	0.760295	0.75874	0.757528	0.768076	0.798728	0.737006	0.757017	0.755764	0.754305	0.763328	0.82306	0.753464	0.759035	0.764029	0.760127	0.75402	0.762495	0.75898	0.766453	0.754353	0.755068	0.759679	0.756924	0.758432	1	0.760357	0.756191	0.764708	0.755247	0.759682	0.757988	0.767499	0.760992	0.767556	0.762668
Microbacterium_proteolyticum_ustc	0.773938	0.763287	0.736386	0.768963	0.773283	0.771612	0.762443	0.767169	0.766548	0.768751	0.774562	0.764166	0.738482	0.760729	0.762319	0.761128	0.770035	0.762895	0.760052	0.766524	0.776353	0.768948	0.760061	0.781329	0.771282	0.770037	0.764722	0.760385	0.770182	0.767997	0.769721	0.758522	1	0.762539	0.768713	0.765703	0.763428	0.760341	0.774613	0.820486	0.777479	0.780921
Microbacterium_resistens_MZT7	0.766463	0.778752	0.738997	0.759775	0.767565	0.767624	0.791452	0.761625	0.76371	0.763277	0.765671	0.762832	0.736849	0.774458	0.777498	0.777169	0.76614	0.760926	0.774478	0.761972	0.764882	0.764403	0.777572	0.764311	0.760623	0.793423	0.759823	0.777354	0.761849	0.786157	0.761848	0.755808	0.765054	1	0.764966	0.75523	0.768888	0.778432	0.76666	0.764425	0.768651	0.764357
Microbacterium_rhizosphaerae_KACC_19337	0.77175	0.763269	0.736715	0.768282	0.775878	0.773475	0.765354	0.768108	0.768033	0.767181	0.777204	0.769833	0.741125	0.75921	0.762243	0.761828	0.770502	0.768495	0.758832	0.766315	0.77471	0.770373	0.762199	0.771261	0.765807	0.77087	0.764193	0.76329	0.770259	0.765994	0.769739	0.764449	0.77046	0.763982	1	0.759083	0.766308	0.761042	0.777533	0.77058	0.775021	0.771451
Microbacterium_schleiferi_A32-1	0.766218	0.754822	0.734149	0.759249	0.763544	0.765463	0.753045	0.758539	0.759176	0.763464	0.765611	0.75617	0.737826	0.752681	0.75355	0.753171	0.761586	0.758121	0.751601	0.761714	0.761773	0.775091	0.751751	0.76099	0.773396	0.762917	0.754229	0.752633	0.760337	0.76307	0.759884	0.755594	0.767637	0.754715	0.758572	1	0.762544	0.750745	0.764174	0.760832	0.768998	0.761385
Microbacterium_sediminis_YLB-01	0.770568	0.767225	0.753304	0.765372	0.769544	0.77516	0.772573	0.762039	0.761429	0.761446	0.770556	0.763721	0.734317	0.762989	0.764981	0.761299	0.772237	0.762656	0.761551	0.763833	0.767683	0.772034	0.763192	0.766183	0.770919	0.778627	0.759979	0.765075	0.764858	0.774502	0.764951	0.759883	0.766613	0.76766	0.766151	0.760823	1	0.764496	0.770073	0.764986	0.773143	0.765545
Microbacterium_suwonense_NBRC_106310	0.763679	0.781661	0.739428	0.758011	0.763538	0.763024	0.778301	0.760024	0.758813	0.7576	0.763681	0.764367	0.733379	0.799516	0.779524	0.778821	0.763277	0.761512	0.77748	0.756933	0.762373	0.760655	0.783221	0.759844	0.757065	0.803024	0.753406	0.780125	0.758629	0.78514	0.758982	0.757435	0.762211	0.778437	0.761375	0.749994	0.763952	1	0.765401	0.762449	0.766446	0.760513
Microbacterium_terricola_JCM_14903	0.783001	0.768516	0.737397	0.77428	0.785334	0.780944	0.768966	0.770906	0.773575	0.776194	0.787907	0.773672	0.742526	0.764064	0.768574	0.767083	0.778076	0.770717	0.765379	0.772217	0.783532	0.77323	0.766632	0.777335	0.774013	0.776309	0.769383	0.766612	0.775884	0.771098	0.774655	0.767676	0.77607	0.768008	0.776845	0.763717	0.769605	0.764888	1	0.776546	0.78575	0.777901
Microbacterium_testaceum_HW4	0.77608	0.765802	0.741523	0.770911	0.776402	0.772466	0.765558	0.769928	0.769012	0.770637	0.77834	0.767061	0.741601	0.763528	0.764644	0.763371	0.772471	0.76597	0.762447	0.769022	0.777381	0.770883	0.764334	0.781343	0.769127	0.771294	0.766393	0.764926	0.77205	0.767675	0.771643	0.761712	0.823015	0.764676	0.772444	0.761012	0.766113	0.762395	0.778456	1	0.779482	0.780871
Microbacterium_thalassium_DSM12511	0.85558	0.768764	0.738678	0.775581	0.788182	0.78167	0.767653	0.773213	0.773982	0.7803	0.790753	0.772035	0.74199	0.765314	0.766679	0.764889	0.778246	0.770608	0.76488	0.77349	0.780589	0.775631	0.76602	0.778536	0.779458	0.774836	0.76971	0.765856	0.777962	0.771446	0.777064	0.766593	0.778715	0.767544	0.775375	0.769016	0.771319	0.765126	0.786112	0.777229	1	0.777596
Microbacterium_wangchenii_dk512	0.776383	0.763743	0.737872	0.76925	0.779043	0.774789	0.765605	0.769437	0.772505	0.770774	0.77864	0.770442	0.739501	0.76034	0.763294	0.7609	0.77096	0.765383	0.758231	0.773775	0.777936	0.772594	0.763337	0.905226	0.769766	0.773621	0.763309	0.762358	0.771047	0.766515	0.770244	0.76405	0.782577	0.766751	0.770734	0.762589	0.766175	0.762181	0.778705	0.780193	0.777894	1

## Sheet: dDDH_Formula 2
Query genome	Reference genome	DDH	Model C.I.	Distance	Prob. DDH >= 70%	G+C difference
B4120	Microbacterium_abyssi_A18JL241	20.1	[17.9 - 22.5%]	0.2187	0	2.47
B4120	Microbacterium_amylolyticum_DSM_24221	19.8	[17.6 - 22.2%]	0.2215	0	6
B4120	Microbacterium_arborescens_SSF12	20.4	[18.2 - 22.9%]	0.2149	0	0.8
B4120	Microbacterium_atlanticum_WY121	21.3	[19 - 23.7%]	0.2064	0	0.2
B4120	Microbacterium_aurum_KACC_15219	20.5	[18.3 - 22.9%]	0.2143	0	0.63
B4120	Microbacterium_azadirachtae_CNUC13	20.4	[18.2 - 22.8%]	0.2154	0	0.38
B4120	Microbacterium_binotii_Au-Mic3	20.1	[17.9 - 22.5%]	0.2189	0	0.99
B4120	Microbacterium_caowuchunii_ST-M6	20	[17.8 - 22.4%]	0.2201	0	0.32
B4120	Microbacterium_chocolatum_SIT_101	20.2	[18 - 22.6%]	0.2172	0	0.56
B4120	Microbacterium_cremeum_NY27	21.6	[19.4 - 24.1%]	0.2028	0	0.22
B4120	Microbacterium_elymi_KUDC0405	20.2	[18 - 22.6%]	0.2176	0	0.08
B4120	Microbacterium_endophyticum_DSM_27099	18.1	[16 - 20.5%]	0.2425	0	8.74
B4120	Microbacterium_esteraromaticum_DEHP-1	20.6	[18.4 - 23%]	0.2132	0	2.72
B4120	Microbacterium_foliorum_NRRL_B-24224	19.9	[17.7 - 22.3%]	0.2205	0	1.84
B4120	Microbacterium_forte_A	20.2	[18 - 22.7%]	0.2171	0	2.61
B4120	Microbacterium_hominis_01094	20.6	[18.3 - 23%]	0.2136	0	0.5
B4120	Microbacterium_horticulturae_KACC_23027	20.1	[17.9 - 22.5%]	0.2187	0	1.94
B4120	Microbacterium_hydrocarbonoxydans_Marseille-P2596	20.1	[17.9 - 22.5%]	0.2184	0	2.49
B4120	Microbacterium_invictum_X-18	20.5	[18.3 - 22.9%]	0.2144	0	0.62
B4120	Microbacterium_lemovicicum_Viu22	20.8	[18.6 - 23.2%]	0.2111	0	0.33
B4120	Microbacterium_limosum_Y20	20.4	[18.2 - 22.8%]	0.2155	0	0.11
B4120	Microbacterium_liquefaciens_DND4	19.9	[17.7 - 22.3%]	0.2214	0	2.2
B4120	Microbacterium_lushaniae_L-031	20.8	[18.6 - 23.3%]	0.2107	0	0.13
B4120	Microbacterium_luteum_A18JL200	20.8	[18.6 - 23.2%]	0.2109	0	1.32
B4120	Microbacterium_neungamense_EF45044	21.1	[18.8 - 23.5%]	0.2084	0	0.88
B4120	Microbacterium_oleivorans_A9	19.6	[17.4 - 22%]	0.2239	0	1.56
B4120	Microbacterium_oxydans_VIU2A	19.8	[17.6 - 22.2%]	0.2218	0	2.22
B4120	Microbacterium_paludicola_CC3	20.5	[18.3 - 22.9%]	0.2143	0	0.43
B4120	Microbacterium_paraoxydans_70447	20.5	[18.3 - 22.9%]	0.2144	0	0.23
B4120	Microbacterium_plantarum_CoE-159-22	20.4	[18.1 - 22.8%]	0.2158	0	0.84
B4120	Microbacterium_protaetiae_DFW100M-13	19.9	[17.7 - 22.3%]	0.221	0	2.53
B4120	Microbacterium_proteolyticum_ustc	20.7	[18.5 - 23.2%]	0.2118	0	0.22
B4120	Microbacterium_resistens_MZT7	20.9	[18.7 - 23.3%]	0.2101	0	0.74
B4120	Microbacterium_rhizosphaerae_KACC_19337	20.9	[18.7 - 23.3%]	0.21	0	0.78
B4120	Microbacterium_schleiferi_A32-1	20.3	[18.1 - 22.7%]	0.2164	0	3
B4120	Microbacterium_sediminis_YLB-01	20.6	[18.4 - 23%]	0.2134	0	1.1
B4120	Microbacterium_suwonense_NBRC_106310	20.1	[17.9 - 22.5%]	0.2191	0	2.5
B4120	Microbacterium_terricola_JCM_14903	21	[18.8 - 23.5%]	0.2088	0	0.1
B4120	Microbacterium_testaceum_HW4	20.9	[18.7 - 23.4%]	0.2099	0	0.54
B4120	Microbacterium_thalassium_DSM12511	30.1	[27.7 - 32.6%]	0.1415	0.11	0.29
B4120	Microbacterium_wangchenii_dk512	20.8	[18.5 - 23.2%]	0.2115	0	0.09
