# Supplementary material for: Complete genome and functional insights into Microbacterium sp. strain FBCC-B4120, a novel freshwater isolate with diverse biotechnological traits
Source: PLoS One. 2026 May 7;21(5):e0347549. doi: 10.1371/journal.pone.0347549 (PMC13152184; doi:10.1371/journal.pone.0347549)
Supplement: S1 File — List of Microbacterium species genomes used for comparative and phylogenomic analyses. S2 Table. Pairwise ANI and dDDH values between Microbacterium sp. FBCC-B4120 and reference Microbacterium genomes. S3 Table. Results of repeated measurements for each activity experiment of Microbacterium sp. FBCC-B4120. S4 Table. Predicted genes comprising the urea utilization cluster in Microbacterium sp. FBCC-B4120. S1 Fig. Functional assays of Microbacterium sp. FBCC-B4120. (A) R2A broth negative control and streptomycin positive controls for the antimicrobial activity assay against Escherichia coli ATCC 25922: (−), R2A broth; 100, streptomycin 100 ppm; 1000, streptomycin 1,000 ppm. (B) Antimicrobial activity against E. coli ATCC 25922. (C) Siderophore production on CAS agar. (D) β-glucosidase activity on Esculin Iron Agar. (ZIP) [file pone.0347549.s001.zip › Supporting_Information/Supplementary_Table_4_Urea_utilization_gene_cluster.xlsx]

## Sheet: Prokka
Locus tag	Gene symbol	Product	Position (start–end)	Strand
OENLEIBI_00632	amiC	Aliphatic amidase expression-regulating protein	666,693–667,988	+
OENLEIBI_00633	livH_2	High-affinity branched-chain amino acid permease	668,074–668,958	+
OENLEIBI_00634	–	Hypothetical protein	668,955–670,067	+
OENLEIBI_00635	cysA	Sulfate/thiosulfate import ATP-binding protein CysA	670,064–670,873	+
OENLEIBI_00636	livF_2	High-affinity branched-chain amino acid ATP-binding protein	670,873–671,553	+
OENLEIBI_00637	–	Hypothetical protein	671,635–673,332	+
OENLEIBI_00638	–	Hypothetical protein	673,329–673,898	+
OENLEIBI_00639	–	Hypothetical protein	673,895–674,479	+
OENLEIBI_00640	hoxN	High-affinity nickel transport protein	674,481–675,485	–
OENLEIBI_00641	ureD	Urease accessory protein UreD	675,498–676,235	–
OENLEIBI_00642	ureG	Urease accessory protein UreG	676,232–677,008	–
OENLEIBI_00643	ureF	Urease accessory protein UreF	677,001–677,675	–
OENLEIBI_00644	ureC	Urease subunit alpha	677,675–679,378	–
OENLEIBI_00645	ureB	Urease subunit beta	679,378–679,713	–
OENLEIBI_00646	ureA1	Urease subunit gamma 1	679,723–680,025	–

## Sheet: eggNOG
#query	seed_ortholog	evalue	score	eggNOG_OGs	max_annot_lvl	COG_category	Description	Preferred_name	GOs	EC	KEGG_ko	KEGG_Pathway	KEGG_Module	KEGG_Reaction	KEGG_rclass	BRITE	KEGG_TC	CAZy	BiGG_Reaction	PFAMs
OENLEIBI_00632	1151122.AQYD01000007_gene178	1.06e-282	776	COG0683@1|root,COG0683@2|Bacteria,2I8ME@201174|Actinobacteria	201174|Actinobacteria	E	PFAM Extracellular ligand-binding receptor	urtA	-	-	ko:K11959	ko02010,map02010	M00323	-	-	ko00000,ko00001,ko00002,ko02000	3.A.1.4.4,3.A.1.4.5	-	-	Peripla_BP_5
OENLEIBI_00633	1151122.AQYD01000007_gene177	7.65e-179	501	COG0559@1|root,COG0559@2|Bacteria,2GKAR@201174|Actinobacteria,4FPHI@85023|Microbacteriaceae	201174|Actinobacteria	E	Branched-chain amino acid transport system / permease component	urtB	-	-	ko:K11960	ko02010,map02010	M00323	-	-	ko00000,ko00001,ko00002,ko02000	3.A.1.4.4,3.A.1.4.5	-	-	BPD_transp_2
OENLEIBI_00634	1151122.AQYD01000007_gene176	2.52e-206	578	COG4177@1|root,COG4177@2|Bacteria,2GNZK@201174|Actinobacteria	201174|Actinobacteria	E	Belongs to the binding-protein-dependent transport system permease family	urtC	-	-	ko:K01998,ko:K11961	ko02010,ko02024,map02010,map02024	M00237,M00323	-	-	ko00000,ko00001,ko00002,ko02000	3.A.1.4,3.A.1.4.4,3.A.1.4.5	-	-	BPD_transp_2
OENLEIBI_00635	1151122.AQYD01000007_gene175	5.15e-154	437	COG4674@1|root,COG4674@2|Bacteria,2I58X@201174|Actinobacteria	201174|Actinobacteria	S	Branched-chain amino acid ATP-binding cassette transporter	-	-	-	-	-	-	-	-	-	-	-	-	ABC_tran,BCA_ABC_TP_C
OENLEIBI_00636	1151122.AQYD01000007_gene174	3.59e-141	400	COG0410@1|root,COG0410@2|Bacteria,2GKSQ@201174|Actinobacteria,4FN9B@85023|Microbacteriaceae	201174|Actinobacteria	E	ABC transporter	urtE	-	-	ko:K01996,ko:K11963	ko02010,ko02024,map02010,map02024	M00237,M00323	-	-	ko00000,ko00001,ko00002,ko02000	3.A.1.4,3.A.1.4.4,3.A.1.4.5	-	-	ABC_tran
OENLEIBI_00637	1151122.AQYD01000007_gene173	0	961	COG1457@1|root,COG1457@2|Bacteria,2GNHN@201174|Actinobacteria	201174|Actinobacteria	F	Permease for cytosine purines, uracil, thiamine, allantoin	-	-	-	-	-	-	-	-	-	-	-	-	-
OENLEIBI_00638	1151122.AQYD01000007_gene172	2.78e-85	256	COG1309@1|root,COG1309@2|Bacteria,2IIYV@201174|Actinobacteria	201174|Actinobacteria	K	Bacterial regulatory proteins, tetR family	-	-	-	-	-	-	-	-	-	-	-	-	TetR_N
OENLEIBI_00639	1151122.AQYD01000007_gene171	4.13e-104	304	COG1309@1|root,COG1309@2|Bacteria,2GYK7@201174|Actinobacteria	201174|Actinobacteria	K	Bacterial regulatory proteins, tetR family	-	-	-	-	-	-	-	-	-	-	-	-	TetR_N
OENLEIBI_00640	1151122.AQYD01000007_gene185	2.9e-154	442	COG2042@1|root,COG3376@2|Bacteria,2GJZB@201174|Actinobacteria,4FP42@85023|Microbacteriaceae	201174|Actinobacteria	S	High-affinity nickel-transport protein	-	-	-	ko:K07241	-	-	-	-	ko00000,ko02000	2.A.52.1	-	-	NicO
OENLEIBI_00641	1151122.AQYD01000007_gene184	2.6e-101	301	COG0829@1|root,COG0829@2|Bacteria	2|Bacteria	O	nickel cation binding	ureD	-	-	ko:K03190	-	-	-	-	ko00000	-	-	-	UreD
OENLEIBI_00642	1151122.AQYD01000007_gene183	9.68e-160	450	COG0378@1|root,COG0378@2|Bacteria,2GNUV@201174|Actinobacteria	201174|Actinobacteria	KO	Facilitates the functional incorporation of the urease nickel metallocenter. This process requires GTP hydrolysis, probably effectuated by UreG	ureG	-	-	ko:K03189	-	-	-	-	ko00000	-	-	-	cobW
OENLEIBI_00643	1151122.AQYD01000007_gene182	4.25e-109	319	COG0830@1|root,COG0830@2|Bacteria,2GN66@201174|Actinobacteria	201174|Actinobacteria	O	Required for maturation of urease via the functional incorporation of the urease nickel metallocenter	ureF	-	-	ko:K03188	-	-	-	-	ko00000	-	-	-	UreF
OENLEIBI_00644	1151122.AQYD01000007_gene181	0	1043	COG0804@1|root,COG0804@2|Bacteria,2GM7X@201174|Actinobacteria,4FQWH@85023|Microbacteriaceae	201174|Actinobacteria	E	Urease alpha-subunit, N-terminal domain	ureC	GO:0008150,GO:0040007	3.5.1.5	ko:K01428	ko00220,ko00230,ko00791,ko01100,ko01120,ko05120,map00220,map00230,map00791,map01100,map01120,map05120	-	R00131	RC02798,RC02806	ko00000,ko00001,ko01000	-	-	iNJ661.Rv1850	Amidohydro_1,Urease_alpha
OENLEIBI_00645	1151122.AQYD01000007_gene180	2.06e-59	184	COG0832@1|root,COG0832@2|Bacteria,2IKR8@201174|Actinobacteria	201174|Actinobacteria	E	Belongs to the urease beta subunit family	ureB	-	3.5.1.5	ko:K01429	ko00220,ko00230,ko00791,ko01100,ko01120,map00220,map00230,map00791,map01100,map01120	-	R00131	RC02798,RC02806	ko00000,ko00001,ko01000	-	-	-	Urease_beta
OENLEIBI_00646	1151122.AQYD01000007_gene179	6.16e-63	192	COG0831@1|root,COG0831@2|Bacteria,2IKNA@201174|Actinobacteria	201174|Actinobacteria	E	belongs to the urease gamma subunit family	ureA	-	3.5.1.5	ko:K01430,ko:K14048	ko00220,ko00230,ko00791,ko01100,ko01120,ko05120,map00220,map00230,map00791,map01100,map01120,map05120	-	R00131	RC02798,RC02806	ko00000,ko00001,ko01000	-	-	-	Urease_beta,Urease_gamma

## Sheet: KEGG Koala
Locus_tag	KEGG ID	Gene	Description
OENLEIBI_00632	K11959	UrtA	Urea transport system substrate-binding protein
OENLEIBI_00633	K11960	UrtB	Urea transport system permease protein
OENLEIBI_00634	K11961	UrtC	Urea transport system permease protein
OENLEIBI_00635	K11962	UrtD	Urea transport system ATP-binding protein
OENLEIBI_00636	K11963	UrtE	Urea transport system ATP-binding protein
OENLEIBI_00637	-	-	-
OENLEIBI_00638	-	-	-
OENLEIBI_00639	-	-	-
OENLEIBI_00640	K07241	HoxN/NixA	High-affinity nickel/cobalt transporter (NiCoT family)
OENLEIBI_00641	K03190	UreD	Urease accessory protein (Ni²⁺ insertion)
OENLEIBI_00642	K03189	UreG	Urease accessory protein (GTPase, Ni²⁺ delivery)
OENLEIBI_00643	K03188	UreF	Urease accessory protein (Ni²⁺ metallochaperone)
OENLEIBI_00644	K01428	UreC	Urease subunit alpha [EC:3.5.1.5]
OENLEIBI_00645	K01429	UreB	Urease subunit beta [EC:3.5.1.5]
OENLEIBI_00646	K01430	UreA	Urease subunit gamma [EC:3.5.1.5]
